# Supplementary material for: A Novel Yolk–Shell Fe3O4@ Mesoporous Carbon Nanoparticle as an Effective Tumor-Targeting Nanocarrier for Improvement of Chemotherapy and Photothermal Therapy
Source: Int J Mol Sci. 2022 Jan 30;23(3):1623. doi: 10.3390/ijms23031623 (PMC8835829; doi:10.3390/ijms23031623)
Supplement: Supplementary file 1 [file ijms-23-01623-s001.zip]

Archive with 1 entries (1 files):
- ijms-1564285-supplementary.pdf
